# Supplementary material for: Effect of Smoking on Subgingival Microbiome in Chronic Periodontitis: A 16S rRNA Sequencing Study
Source: Dent J (Basel). 2025 Dec 23;14(1):10. doi: 10.3390/dj14010010 (PMC12840093; doi:10.3390/dj14010010)
Supplement: Supplementary file 1 [file dentistry-14-00010-s001.zip]

Archive with 1 entries (1 files):
- dentistry-3935852-supplementary.pdf
